# Supplementary material for: Dysregulated Neutrophil Phenotype and Function in Hospitalised Non-ICU COVID-19 Pneumonia
Source: Cells. 2022 Sep 16;11(18):2901. doi: 10.3390/cells11182901 (PMC9496854; doi:10.3390/cells11182901)
Supplement: Supplementary file 1 [file cells-11-02901-s001.zip]

Archive with 2 entries (2 files):
- Supplementary Figures.pdf
- Supplementary Text.pdf
